# Supplementary material for: Healthcare Providers’ Vaccine Perceptions, Hesitancy, and Recommendation to Patients: A Systematic Review
Source: Vaccines (Basel). 2021 Jul 1;9(7):713. doi: 10.3390/vaccines9070713 (PMC8310254; doi:10.3390/vaccines9070713)
Supplement: Supplementary file 1 [file vaccines-09-00713-s001.zip]

Archive with 1 entries (1 files):
- vaccines-1219952-supplementary.pdf
